# Supplementary material for: Identification of potential prognostic ceRNA module biomarkers in patients with pancreatic adenocarcinoma
Source: Oncotarget. 2017 Oct 10;8(55):94493–504. doi: 10.18632/oncotarget.21783 (PMC5706890; doi:10.18632/oncotarget.21783)
Supplement: Supplementary file 2 [file oncotarget-08-94493-s002.xls]

## Sheet: Sheet1
Supplementary Table 1: The catalog of LMceCTs
Gene	lncRNA	Pval.of.co.regulation	correlation	co_miRNAs
ZBTB33	ENSG00000261771	0.00503778	0.629987	hsa-miR-186-5p
MED16	ENSG00000005206	0.00201715	0.732023	hsa-miR-197-3p
HMGXB4	ENSG00000261771	0.00302419	0.527874	hsa-miR-186-5p
HUWE1	ENSG00000118412	0.01412	0.541303	hsa-miR-34a-5p
HUWE1	ENSG00000261771	0.0280477	0.641638	hsa-miR-186-5p
FEM1B	ENSG00000261771	0.0060438	0.685975	hsa-miR-186-5p
RBM12	ENSG00000118412	0.00201715	0.549538	hsa-miR-34a-5p
G3BP1	ENSG00000261771	0.0150752	0.568099	hsa-miR-186-5p
SFRS14	ENSG00000157306	0.00151286	0.509906	hsa-miR-125b-5p
ATP6AP2	ENSG00000268895	0.00151286	0.532262	hsa-miR-148b-3p
RBM5	ENSG00000182109	0.00252143	0.506466	hsa-miR-320b
DDX39	ENSG00000232956	0.00503778	0.53339	hsa-miR-378a-3p
CDK9	ENSG00000233016	0.00201715	0.574383	hsa-miR-193b-3p
STAM2	ENSG00000118412	0.00151286	0.559095	hsa-miR-34a-5p
CITED2	ENSG00000250241	0.00151286	0.539515	hsa-miR-590-3p
DLC1	ENSG00000225439	0.00353001	0.507273	hsa-miR-186-5p
DLC1	ENSG00000259583	0.00353001	0.504403	hsa-miR-16-5p
ADARB1	ENSG00000245812	0.00403429	0.596658	hsa-miR-17-5p
SEC24B	ENSG00000261771	0.00805433	0.686265	hsa-miR-186-5p
N4BP2L2	ENSG00000212694	0.039946	0.545682	hsa-miR-484
N4BP2L2	ENSG00000235954	0.0460651	0.526654	hsa-miR-455-3p, hsa-miR-484
N4BP2L2	ENSG00000245556	0.0137536	0.507962	hsa-miR-484, hsa-miR-455-3p
LRRN2	ENSG00000214870	0.0191629	0.529879	hsa-miR-671-5p
SLC9A6	ENSG00000271122	0.00353001	0.529715	hsa-miR-421
NOP56	ENSG00000232388	0.00201664	0.51592	hsa-miR-24-3p
PDLIM5	ENSG00000259583	0.00151286	0.516397	hsa-miR-16-5p
TGOLN2	ENSG00000261771	0.00704932	0.574513	hsa-miR-186-5p
STAG2	ENSG00000118412	0.00353001	0.628539	hsa-miR-34a-5p
STAG2	ENSG00000259115	0.00353001	0.549507	hsa-miR-186-5p
STAG2	ENSG00000261771	0.00704932	0.677818	hsa-miR-186-5p
WASF3	ENSG00000188070	0.00151286	0.603836	hsa-miR-200b-3p
FRS2	ENSG00000261771	0.00805433	0.560979	hsa-miR-186-5p
BRD8	ENSG00000224078	0.00151286	0.511126	hsa-miR-92b-3p
BRD8	ENSG00000233006	0.00151286	0.599114	hsa-miR-92b-3p
MSL3	ENSG00000178977	0.00655572	0.658175	hsa-miR-186-5p
MSL3	ENSG00000251364	0.00655572	0.518618	hsa-miR-16-5p
CBX1	ENSG00000225439	0.00302572	0.548585	hsa-miR-186-5p
NUPL2	ENSG00000236088	0.00403124	0.540947	hsa-miR-186-5p
PKIG	ENSG00000246985	0.0389573	0.543354	hsa-miR-331-3p
SUPT16H	ENSG00000259115	0.00605144	0.569267	hsa-miR-186-5p
AKAP11	ENSG00000261771	0.0140737	0.67633	hsa-miR-186-5p
ATXN2L	ENSG00000254815	0.00857287	0.559615	hsa-miR-34a-5p
ATXN2L	ENSG00000255717	0.0170765	0.501616	hsa-miR-326
LYST	ENSG00000228506	0.00252143	0.628756	hsa-miR-92b-3p
SCAMP4	ENSG00000233016	0.00100857	0.522446	hsa-miR-193b-3p
EXOSC8	ENSG00000232388	0.00100857	0.547933	hsa-miR-24-3p
MYSM1	ENSG00000261771	0.00201664	0.549867	hsa-miR-186-5p
OSBPL7	ENSG00000251432	0.01765	0.50152	hsa-miR-1
ZNF554	ENSG00000224281	0.0463944	0.624472	hsa-miR-361-5p
ZNF554	ENSG00000247796	0.0347958	0.54316	hsa-miR-361-5p
CKS1B	ENSG00000261582	0.00151286	0.660226	hsa-miR-197-3p
RAB39B	ENSG00000224281	0.0463944	0.571834	hsa-miR-1
RAB39B	ENSG00000248441	0.0342915	0.532331	hsa-miR-1
ZFYVE27	ENSG00000233016	0.00151286	0.616796	hsa-miR-193b-3p
CLIC1	ENSG00000261582	0.00353001	0.64172	hsa-miR-197-3p
FOXN4	ENSG00000268895	0.00151286	0.629229	hsa-miR-148b-3p
SOCS4	ENSG00000118412	0.00403429	0.551477	hsa-miR-34a-5p
RAVER1	ENSG00000233016	0.00252143	0.540161	hsa-miR-193b-3p
HSPB6	ENSG00000231768	0.0191629	0.582804	hsa-miR-320a
CNN2	ENSG00000248223	0.010065	0.503365	hsa-miR-133a, hsa-miR-346
CNN3	ENSG00000259583	0.00453858	0.528193	hsa-miR-16-5p
COL4A1	ENSG00000259583	0.00655572	0.525901	hsa-miR-16-5p
APOA1BP	ENSG00000175701	0.00100857	0.57381	hsa-miR-20a-5p
SGSM1	ENSG00000226913	0.0498053	0.529502	hsa-miR-760
SGSM1	ENSG00000246985	0.0389573	0.592168	hsa-miR-760
COMT	ENSG00000260899	0.0363086	0.523787	hsa-miR-16-5p
ASB8	ENSG00000234390	0.0307615	0.51185	hsa-miR-615-3p
SPTY2D1	ENSG00000261771	0.00403124	0.669277	hsa-miR-186-5p
ZNF664	ENSG00000180769	0.0438729	0.506995	hsa-miR-484
TSPAN19	ENSG00000261670	0.0307615	0.596324	hsa-miR-1
ZFP90	ENSG00000225439	0.000504286	0.577828	hsa-miR-186-5p
FBXL16	ENSG00000246985	0.0389573	0.6738	hsa-miR-296-3p
CSRP1	ENSG00000239523	0.0461922	0.67241	hsa-miR-1
TOM1L2	ENSG00000268895	0.00201715	0.599787	hsa-miR-148b-3p
C1orf150	ENSG00000261771	0.00201664	0.545807	hsa-miR-186-5p
KNCN	ENSG00000230131	0.02471	0.526478	hsa-miR-1
KNCN	ENSG00000261670	0.0307615	0.60123	hsa-miR-1
PPP4R2	ENSG00000261771	0.00201664	0.672909	hsa-miR-186-5p
C5orf41	ENSG00000261771	0.0060438	0.716472	hsa-miR-186-5p
RNF217	ENSG00000259583	0.00100857	0.511695	hsa-miR-16-5p
RBM33	ENSG00000254815	0.00201715	0.542703	hsa-miR-34a-5p
VPS13B	ENSG00000232063	0.00151286	0.586357	hsa-miR-186-5p
VPS13B	ENSG00000259115	0.00151286	0.545411	hsa-miR-186-5p
VPS13B	ENSG00000261771	0.00302419	0.703249	hsa-miR-186-5p
ZNF483	ENSG00000157306	0.00151286	0.587497	hsa-miR-125b-5p
ZDHHC15	ENSG00000268895	0.00100857	0.503339	hsa-miR-148b-3p
FAM122B	ENSG00000236088	0.0060438	0.504035	hsa-miR-103a-3p
REM2	ENSG00000224281	0.0463944	0.652975	hsa-miR-1
REM2	ENSG00000261670	0.0307615	0.564005	hsa-miR-1
C14orf174	ENSG00000224281	0.0463944	0.508665	hsa-miR-1
STRC	ENSG00000179406	0.000504286	0.584482	hsa-miR-148b-3p
DCI	ENSG00000175701	0.00201664	0.640946	hsa-miR-20a-5p
AP1G1	ENSG00000261771	0.00805433	0.58377	hsa-miR-186-5p
C6orf118	ENSG00000224281	0.0463944	0.557976	hsa-miR-1
C6orf118	ENSG00000261670	0.0307615	0.684305	hsa-miR-1
SEPT1	ENSG00000267121	0.00151286	0.527174	hsa-miR-34a-5p
DPH1	ENSG00000005206	0.00151286	0.514266	hsa-miR-197-3p
DPH1	ENSG00000233016	0.00151286	0.537983	hsa-miR-193b-3p
DPH1	ENSG00000244968	0.00151286	0.567523	hsa-miR-197-3p
DPYSL3	ENSG00000229124	0.00201715	0.580279	hsa-miR-197-3p
EFNB3	ENSG00000180769	0.0438729	0.617052	hsa-miR-484
EFNB3	ENSG00000234390	0.0307615	0.58606	hsa-miR-484
EFNB3	ENSG00000237637	0.0373172	0.577463	hsa-miR-484
EIF4B	ENSG00000257337	0.00403429	0.578605	hsa-miR-16-5p
EIF4G2	ENSG00000261771	0.0150752	0.671569	hsa-miR-186-5p
C1orf168	ENSG00000268895	0.00100857	0.514076	hsa-miR-148b-3p
CCDC46	ENSG00000226237	0.0231972	0.520085	hsa-miR-331-3p
PLD6	ENSG00000234390	0.0307615	0.534869	hsa-miR-484
KHDRBS2	ENSG00000268895	0.00100857	0.641095	hsa-miR-148b-3p
EPB41L2	ENSG00000118412	0.00403429	0.514455	hsa-miR-34a-5p
EPHA5	ENSG00000265702	0.00100857	0.532718	hsa-miR-34a-5p
ETS1	ENSG00000188070	0.00706001	0.585742	hsa-miR-200b-3p
EVI2B	ENSG00000247982	0.0327786	0.510327	hsa-miR-142-3p
BPTF	ENSG00000261069	0.00605144	0.622335	hsa-miR-181b-5p
ARL5B	ENSG00000261771	0.00302419	0.569809	hsa-miR-186-5p
CDHR3	ENSG00000246985	0.0196672	0.566644	hsa-miR-331-3p
CDHR3	ENSG00000261670	0.0307615	0.658935	hsa-miR-331-3p
XRN2	ENSG00000261771	0.00302419	0.525541	hsa-miR-186-5p
CARD8	ENSG00000251364	0.00151286	0.504156	hsa-miR-16-5p
BTBD3	ENSG00000157306	0.00655572	0.507092	hsa-miR-125b-5p
MAST1	ENSG00000227398	0.039946	0.578911	hsa-miR-148b-3p
MAST1	ENSG00000268895	0.00100857	0.562702	hsa-miR-148b-3p
PCNX	ENSG00000267058	0.00100857	0.55437	hsa-miR-148b-3p
SPEN	ENSG00000261771	0.0170765	0.546357	hsa-miR-186-5p
GOLGA8A	ENSG00000258727	0.00201715	0.544495	hsa-miR-10a-5p
MAST3	ENSG00000212694	0.0201715	0.520491	hsa-miR-484
SMG1	ENSG00000228506	0.00504286	0.510417	hsa-miR-92b-3p
KIAA0913	ENSG00000212694	0.039946	0.538426	hsa-miR-484
FOXO1	ENSG00000225439	0.0075643	0.516514	hsa-miR-186-5p
POGZ	ENSG00000177853	0.0100628	0.524784	hsa-miR-20a-5p
SEPT6	ENSG00000247982	0.0327786	0.55789	hsa-miR-1
SEPT6	ENSG00000248441	0.0342915	0.502709	hsa-miR-1
FLNA	ENSG00000259583	0.0110943	0.522916	hsa-miR-16-5p
EFR3A	ENSG00000241472	0.0423601	0.526949	hsa-miR-1
PASK	ENSG00000266088	0.00100857	0.557705	hsa-miR-215-5p
FLNC	ENSG00000239523	0.0310291	0.553007	hsa-miR-1
MDN1	ENSG00000261771	0.00704932	0.542474	hsa-miR-186-5p
FAM168A	ENSG00000259583	0.00100857	0.515884	hsa-miR-16-5p
FMO1	ENSG00000231768	0.0191629	0.504852	hsa-miR-320a
TSPYL4	ENSG00000225439	0.000504286	0.661169	hsa-miR-186-5p
TSPYL4	ENSG00000237975	0.0388301	0.534748	hsa-miR-186-5p
C3orf63	ENSG00000118412	0.00201715	0.712861	hsa-miR-34a-5p
NCAPD3	ENSG00000259115	0.00151286	0.540566	hsa-miR-186-5p
DNAJC16	ENSG00000271122	0.00100857	0.510554	hsa-miR-421
DOCK9	ENSG00000259583	0.00151286	0.546346	hsa-miR-16-5p
ANGEL1	ENSG00000237637	0.0373172	0.500839	hsa-miR-1225-3p
PUM2	ENSG00000118412	0.00252143	0.613167	hsa-miR-34a-5p
CRTC1	ENSG00000157306	0.000504286	0.583517	hsa-miR-125b-5p
CYTSA	ENSG00000225439	0.00353001	0.572889	hsa-miR-186-5p
CYTSA	ENSG00000261771	0.00704932	0.502347	hsa-miR-186-5p
ZDHHC17	ENSG00000268895	0.00100857	0.546485	hsa-miR-148b-3p
ADNP	ENSG00000118412	0.00252143	0.613049	hsa-miR-34a-5p
PPWD1	ENSG00000244625	0.0443772	0.525108	hsa-miR-361-3p
SIRT1	ENSG00000118412	0.00907716	0.646888	hsa-miR-34a-5p
SIRT1	ENSG00000234456	0.00907716	0.549489	hsa-miR-138-5p
SIRT1	ENSG00000261069	0.00907716	0.505436	hsa-miR-181b-5p
ZFPM2	ENSG00000188070	0.00302572	0.625737	hsa-miR-200b-3p
CBX7	ENSG00000261069	0.00151286	0.550846	hsa-miR-181b-5p
MACF1	ENSG00000259583	0.00554715	0.524824	hsa-miR-16-5p
SRRM2	ENSG00000239653	0.0100857	0.562186	hsa-miR-181b-5p
MAPK8IP2	ENSG00000246985	0.0196672	0.644344	hsa-miR-296-3p
MAPK8IP2	ENSG00000249896	0.0408472	0.516264	hsa-miR-296-3p
RBM9	ENSG00000225439	0.00403429	0.572232	hsa-miR-186-5p
CARHSP1	ENSG00000260276	0.00302572	0.83981	hsa-miR-125b-5p
C9orf5	ENSG00000261771	0.00905884	0.609187	hsa-miR-186-5p
EID1	ENSG00000234456	0.000504286	0.656972	hsa-miR-138-5p
CNOT6L	ENSG00000178977	0.00100857	0.5948	hsa-miR-186-5p
UBN2	ENSG00000236088	0.00503778	0.535089	hsa-miR-103a-3p
RAB3GAP2	ENSG00000118412	0.00151286	0.594551	hsa-miR-34a-5p
PRKD2	ENSG00000261582	0.000504286	0.551176	hsa-miR-197-3p
C1orf43	ENSG00000234741	0.0060438	0.51057	hsa-miR-15b-5p
ZDHHC5	ENSG00000261553	0.00151286	0.567807	hsa-miR-125b-5p
ANKRD17	ENSG00000261771	0.00805433	0.77004	hsa-miR-186-5p
GIGYF2	ENSG00000118412	0.00151286	0.553973	hsa-miR-34a-5p
GAPVD1	ENSG00000118412	0.00353001	0.578879	hsa-miR-34a-5p
FBXL3	ENSG00000261771	0.00302419	0.531555	hsa-miR-186-5p
FBXL5	ENSG00000225439	0.00252143	0.551007	hsa-miR-186-5p
FBXL5	ENSG00000261771	0.00503778	0.540006	hsa-miR-186-5p
GDF9	ENSG00000179406	0.00100857	0.501075	hsa-miR-148b-3p
GDF9	ENSG00000234028	0.029042	0.601024	hsa-miR-148b-3p
GDF9	ENSG00000268895	0.00100857	0.516119	hsa-miR-148b-3p
GDI1	ENSG00000265702	0.00151286	0.516671	hsa-miR-34a-5p
ABL2	ENSG00000259583	0.00201715	0.515051	hsa-miR-16-5p
PELP1	ENSG00000233016	0.00353001	0.530452	hsa-miR-193b-3p
KIAA1274	ENSG00000229124	0.00252143	0.516724	hsa-miR-197-3p
FILIP1	ENSG00000239523	0.0156329	0.531636	hsa-miR-1
KLHL20	ENSG00000261771	0.00503778	0.591412	hsa-miR-200a-3p
RBMS3	ENSG00000259583	0.00100857	0.593036	hsa-miR-16-5p
RAB30	ENSG00000261771	0.00805433	0.57477	hsa-miR-200a-3p
RBMX	ENSG00000236778	0.00151286	0.538881	hsa-miR-181b-5p
GMFB	ENSG00000261771	0.00503778	0.587174	hsa-miR-186-5p
GNAS	ENSG00000227110	0.0383664	0.522402	hsa-miR-320a, hsa-miR-320b, hsa-miR-1
GNAS	ENSG00000237461	0.00725259	0.573597	hsa-miR-320b, hsa-miR-320a
GNAS	ENSG00000246985	0.021971	0.646743	hsa-miR-324-3p, hsa-miR-331-3p
GNAS	ENSG00000247708	0.00737304	0.524856	hsa-miR-615-3p, hsa-miR-320a, hsa-miR-320b
GNAS	ENSG00000261670	0.00500045	0.618543	hsa-miR-324-3p, hsa-miR-331-3p, hsa-miR-1
GOLGA4	ENSG00000261771	0.00302419	0.616999	hsa-miR-186-5p
C12orf51	ENSG00000262879	0.0491225	0.654588	hsa-miR-296-3p
KSR2	ENSG00000251615	0.0186586	0.551244	hsa-miR-940
TMED8	ENSG00000233452	0.0484115	0.552742	hsa-miR-375
TMED8	ENSG00000237975	0.0388301	0.641863	hsa-miR-375
ZIK1	ENSG00000245812	0.000504286	0.515159	hsa-miR-17-5p
TMEM145	ENSG00000237975	0.0388301	0.524077	hsa-miR-375
C19orf63	ENSG00000226913	0.0498053	0.578028	hsa-miR-760
RPL7L1	ENSG00000261771	0.0110663	0.555819	hsa-miR-186-5p
GRIK5	ENSG00000225439	0.000504286	0.533093	hsa-miR-186-5p
SLC25A4	ENSG00000233006	0.00151286	0.507491	hsa-miR-92b-3p
GUCY1B3	ENSG00000225439	0.000504286	0.530443	hsa-miR-186-5p
SENP1	ENSG00000118412	0.00403429	0.565009	hsa-miR-34a-5p
POMT2	ENSG00000234390	0.0307615	0.638719	hsa-miR-146b-5p
POMT2	ENSG00000237637	0.0373172	0.502573	hsa-miR-146b-5p
C16orf5	ENSG00000246985	0.0389573	0.547979	hsa-miR-324-3p
TNPO2	ENSG00000247708	0.0299743	0.574805	hsa-miR-615-3p, hsa-miR-125a-5p
TNPO2	ENSG00000261670	0.0231335	0.515868	hsa-miR-331-3p, hsa-miR-125a-5p
EFEMP2	ENSG00000248223	0.00517487	0.546286	hsa-miR-128, hsa-miR-346
HK2	ENSG00000261553	0.00403429	0.511249	hsa-miR-125b-5p
APOF	ENSG00000246985	0.0389573	0.501121	hsa-miR-324-5p
ACACB	ENSG00000268895	0.000504286	0.533946	hsa-miR-148b-3p
APBB1	ENSG00000268895	0.00151286	0.681422	hsa-miR-148b-3p
APC	ENSG00000225439	0.00504286	0.502069	hsa-miR-186-5p
APC	ENSG00000261771	0.0100628	0.759271	hsa-miR-186-5p
APRT	ENSG00000234741	0.00503778	0.561262	hsa-miR-15b-5p
AQP1	ENSG00000231768	0.0191629	0.599715	hsa-miR-320a
AQP4	ENSG00000247416	0.0312658	0.511976	hsa-miR-320a
KCND3	ENSG00000262879	0.0491225	0.506832	hsa-miR-142-3p
KCNJ6	ENSG00000268895	0.00151286	0.552335	hsa-miR-148b-3p
KDR	ENSG00000188070	0.00201715	0.646999	hsa-miR-200b-3p
KIF2A	ENSG00000118412	0.00302572	0.561386	hsa-miR-34a-5p
KIF5B	ENSG00000261771	0.0100628	0.553315	hsa-miR-186-5p
TNPO1	ENSG00000118412	0.00453858	0.615935	hsa-miR-34a-5p
PLEKHM3	ENSG00000225439	0.00100857	0.663194	hsa-miR-186-5p
PLEKHM3	ENSG00000261771	0.00201664	0.645127	hsa-miR-186-5p
RBM12B	ENSG00000259115	0.00453858	0.50977	hsa-miR-186-5p
LRRC10B	ENSG00000246985	0.0196672	0.665779	hsa-miR-331-3p
LAMB1	ENSG00000259583	0.00302572	0.561213	hsa-miR-16-5p
LAMC1	ENSG00000259583	0.00453858	0.568509	hsa-miR-16-5p
LNPEP	ENSG00000241472	0.0238038	0.556276	hsa-miR-361-5p, hsa-miR-1
LPL	ENSG00000234456	0.00252143	0.50743	hsa-miR-138-5p
LRCH4	ENSG00000212694	0.039946	0.541273	hsa-miR-484
SH2D1A	ENSG00000247982	0.0327786	0.562354	hsa-miR-142-3p
MIR17HG	ENSG00000215417	0.00201664	0.897243	hsa-miR-93-5p
SMAD5	ENSG00000261771	0.0060438	0.675194	hsa-miR-186-5p
MAP1A	ENSG00000246283	0.0303717	0.542319	hsa-miR-615-3p, hsa-miR-338-3p
MAP4	ENSG00000259583	0.00655572	0.500067	hsa-miR-16-5p
MBNL1	ENSG00000245812	0.00504286	0.509413	hsa-miR-17-5p
MDM4	ENSG00000237940	0.00353001	0.586534	hsa-miR-9-5p
MECP2	ENSG00000260329	0.00655572	0.510198	hsa-miR-19a-3p
MECP2	ENSG00000268895	0.00655572	0.516217	hsa-miR-148b-3p
MAP3K1	ENSG00000118412	0.00353001	0.513404	hsa-miR-34a-5p
MITF	ENSG00000259721	0.0441143	0.503472	hsa-miR-137, hsa-miR-98
MLLT6	ENSG00000215417	0.0060438	0.584842	hsa-miR-93-5p
MOCS1	ENSG00000231768	0.0191629	0.534233	hsa-miR-320a
MPP2	ENSG00000234390	0.0291603	0.626723	hsa-miR-484, hsa-miR-615-3p
MPP2	ENSG00000242759	0.0464957	0.576268	hsa-miR-128, hsa-miR-615-3p, hsa-miR-484
MRE11A	ENSG00000118412	0.00302572	0.561308	hsa-miR-34a-5p
STAG3L3	ENSG00000179818	0.000504286	0.518951	hsa-miR-34a-5p
STAG3L3	ENSG00000254815	0.000504286	0.591382	hsa-miR-34a-5p
MSI1	ENSG00000244968	0.00100857	0.527	hsa-miR-197-3p
MST1	ENSG00000254815	0.000504286	0.598945	hsa-miR-34a-5p
MYH10	ENSG00000229124	0.00353001	0.549276	hsa-miR-197-3p
MYO5A	ENSG00000259583	0.00302572	0.504436	hsa-miR-16-5p
NAP1L2	ENSG00000237975	0.0388301	0.502967	hsa-miR-142-3p
NOTCH2	ENSG00000259583	0.00907716	0.508589	hsa-miR-16-5p
NPR1	ENSG00000231768	0.037968	0.540888	hsa-miR-320a
NTRK3	ENSG00000229645	0.0367361	0.626299	hsa-miR-509-3p, hsa-miR-384
OCRL	ENSG00000237461	0.0436767	0.570813	hsa-miR-320a
OPA1	ENSG00000118412	0.00252143	0.518399	hsa-miR-34a-5p
ZNF295	ENSG00000261771	0.00704932	0.555304	hsa-miR-186-5p
RRM2B	ENSG00000262879	0.0166415	0.505358	hsa-miR-142-3p
STMN3	ENSG00000244968	0.00252143	0.523058	hsa-miR-197-3p
COQ6	ENSG00000230844	0.0225189	0.50917	hsa-miR-423-5p, hsa-miR-1
RLIM	ENSG00000261771	0.00403124	0.591236	hsa-miR-186-5p
PCNT	ENSG00000255448	0.00453858	0.504496	hsa-miR-193b-3p
PCNT	ENSG00000259080	0.00453858	0.500069	hsa-miR-30e-5p
NIN	ENSG00000259583	0.00605144	0.508273	hsa-miR-16-5p
PDZD11	ENSG00000260276	0.00201715	0.540241	hsa-miR-125b-5p
MRPL27	ENSG00000232388	0.00100857	0.545292	hsa-miR-24-3p
CLEC1A	ENSG00000248441	0.0342915	0.558554	hsa-miR-1
PIPOX	ENSG00000244968	0.000504286	0.731487	hsa-miR-197-3p
DNAJC27	ENSG00000225439	0.00353001	0.581871	hsa-miR-186-5p
DNAJC27	ENSG00000245812	0.00353001	0.503456	hsa-miR-17-5p
ZFR	ENSG00000118412	0.00100857	0.62772	hsa-miR-34a-5p
NLK	ENSG00000224078	0.00353001	0.527586	hsa-miR-92b-3p
NLK	ENSG00000233006	0.00353001	0.544444	hsa-miR-92b-3p
RAB23	ENSG00000259583	0.00453858	0.591354	hsa-miR-16-5p
LUC7L3	ENSG00000215417	0.00403124	0.609139	hsa-miR-155-5p
KDM3B	ENSG00000261771	0.00805433	0.588405	hsa-miR-186-5p
PFKP	ENSG00000247095	0.0103646	0.582197	hsa-miR-520a-3p, hsa-miR-615-3p, hsa-miR-520b, hsa-miR-520e
ATP6V1A	ENSG00000241472	0.00517487	0.513694	hsa-miR-361-5p, hsa-miR-1
PKD1	ENSG00000215908	0.0153896	0.502884	hsa-miR-615-3p, hsa-miR-324-5p, hsa-miR-484
PLCB3	ENSG00000261582	0.00151286	0.55652	hsa-miR-197-3p
NUDT9	ENSG00000234390	0.0307615	0.511661	hsa-miR-615-3p
C21orf58	ENSG00000224165	0.0458677	0.551994	hsa-miR-107
PNN	ENSG00000255717	0.00805433	0.606057	hsa-miR-15a-5p
UBL3	ENSG00000261771	0.00503778	0.573847	hsa-miR-186-5p
POLR2A	ENSG00000118412	0.0075643	0.549225	hsa-miR-34a-5p
TERF2IP	ENSG00000258399	0.00252143	0.564497	hsa-miR-16-5p
RBM27	ENSG00000261771	0.0060438	0.730206	hsa-miR-186-5p
XRN1	ENSG00000118412	0.00201715	0.681246	hsa-miR-34a-5p
TOLLIP	ENSG00000233016	0.00151286	0.501958	hsa-miR-193b-3p
RNF216	ENSG00000204934	0.00299519	0.525665	hsa-miR-320a, hsa-miR-455-3p
RNF111	ENSG00000261771	0.00704932	0.752437	hsa-miR-186-5p
PPIA	ENSG00000261582	0.0100857	0.716044	hsa-miR-197-3p
BNC2	ENSG00000259583	0.00100857	0.631263	hsa-miR-16-5p
AHI1	ENSG00000227398	0.039946	0.569552	hsa-miR-148b-3p
VPS13C	ENSG00000261771	0.00805433	0.703253	hsa-miR-186-5p
PALMD	ENSG00000226237	0.0458677	0.571657	hsa-miR-98
DCAF16	ENSG00000236088	0.00403124	0.503799	hsa-miR-186-5p
ZCCHC2	ENSG00000267040	0.00252143	0.558399	hsa-miR-340-5p
UHRF1BP1	ENSG00000118412	0.00201715	0.515142	hsa-miR-34a-5p
ALKBH5	ENSG00000234390	0.00536791	0.584021	hsa-miR-484, hsa-miR-615-3p
ZNF770	ENSG00000261771	0.00503778	0.642865	hsa-miR-186-5p
C11orf59	ENSG00000175701	0.00302419	0.596694	hsa-miR-20a-5p
PPP1R1A	ENSG00000246985	0.0389573	0.581878	hsa-miR-296-3p
USP47	ENSG00000118412	0.00151286	0.540385	hsa-miR-34a-5p
ARGLU1	ENSG00000215417	0.00403124	0.622875	hsa-miR-155-5p
SOBP	ENSG00000246985	0.0389573	0.583217	hsa-miR-324-5p
RIF1	ENSG00000261771	0.00805433	0.745367	hsa-miR-186-5p
RIF1	ENSG00000271122	0.00403429	0.522683	hsa-miR-421
C20orf12	ENSG00000212694	0.0201715	0.525809	hsa-miR-484
C20orf12	ENSG00000234390	0.0307615	0.689582	hsa-miR-484
C20orf12	ENSG00000237637	0.0373172	0.528366	hsa-miR-484
PCMTD2	ENSG00000262879	0.0330142	0.556501	hsa-miR-142-3p
ECHDC2	ENSG00000212694	0.0201715	0.590073	hsa-miR-484
FEM1A	ENSG00000230487	0.022084	0.573993	hsa-miR-760, hsa-miR-423-3p
TRMT1	ENSG00000215417	0.00302419	0.516772	hsa-miR-155-5p
LRRC40	ENSG00000118412	0.00403429	0.657994	hsa-miR-34a-5p
G2E3	ENSG00000259115	0.00302572	0.5308	hsa-miR-186-5p
BTBD2	ENSG00000175701	0.0060438	0.521264	hsa-miR-20a-5p
CCAR1	ENSG00000261771	0.00302419	0.505521	hsa-miR-186-5p
SEPT11	ENSG00000232063	0.00252143	0.518968	hsa-miR-186-5p
SEPT11	ENSG00000261771	0.00503778	0.535444	hsa-miR-186-5p
PRKAR2B	ENSG00000251615	0.0186586	0.528915	hsa-miR-590-3p
TDP1	ENSG00000266088	0.00252143	0.504342	hsa-miR-215-5p
BDP1	ENSG00000259115	0.00100857	0.507002	hsa-miR-186-5p
BDP1	ENSG00000261771	0.00201664	0.643807	hsa-miR-186-5p
RNF130	ENSG00000231768	0.0191629	0.544793	hsa-miR-320a
CAND1	ENSG00000261771	0.0060438	0.685406	hsa-miR-186-5p
EAF2	ENSG00000266088	0.00151286	0.612624	hsa-miR-215-5p
GNG12	ENSG00000261771	0.00201664	0.56013	hsa-miR-186-5p
PCDHGA6	ENSG00000262879	0.0330142	0.539324	hsa-miR-142-3p
TMX4	ENSG00000244968	0.00252143	0.505439	hsa-miR-197-3p
PPAN	ENSG00000175701	0.00905884	0.624316	hsa-miR-20a-5p
GRIPAP1	ENSG00000212694	0.0201715	0.662434	hsa-miR-484
DPYSL5	ENSG00000225439	0.00201715	0.500346	hsa-miR-186-5p
CA10	ENSG00000268895	0.000504286	0.517104	hsa-miR-148b-3p
SDR39U1	ENSG00000224281	0.0463944	0.559773	hsa-miR-1
STOX2	ENSG00000261771	0.00302419	0.528127	hsa-miR-186-5p
CCNL1	ENSG00000254815	0.00252143	0.574608	hsa-miR-34a-5p
PDXP	ENSG00000233016	0.00201715	0.511595	hsa-miR-193b-3p
PDXP	ENSG00000238197	0.0241446	0.63643	hsa-miR-324-5p, hsa-miR-331-3p
PDXP	ENSG00000246985	0.00220646	0.634634	hsa-miR-324-5p, hsa-miR-331-3p
PDXP	ENSG00000255448	0.00201715	0.539169	hsa-miR-193b-3p
DDX24	ENSG00000265702	0.00252143	0.53852	hsa-miR-34a-5p
PLSCR4	ENSG00000259583	0.00252143	0.509375	hsa-miR-16-5p
PCNP	ENSG00000261771	0.00302419	0.525577	hsa-miR-186-5p
RALGAPB	ENSG00000271122	0.00302572	0.536569	hsa-miR-421
THOC2	ENSG00000118412	0.00302572	0.684687	hsa-miR-34a-5p
BIRC6	ENSG00000118412	0.00252143	0.700809	hsa-miR-34a-5p
AMIGO1	ENSG00000224078	0.000504286	0.539472	hsa-miR-92b-3p
ARID1B	ENSG00000228506	0.00151286	0.588779	hsa-miR-92b-3p
PREX1	ENSG00000248441	0.0342915	0.550177	hsa-miR-1
FNIP2	ENSG00000261771	0.00100857	0.711653	hsa-miR-186-5p
ZBTB4	ENSG00000225439	0.00605144	0.551641	hsa-miR-186-5p
MIER1	ENSG00000258964	0.00100857	0.612839	hsa-miR-30e-5p
PTPN9	ENSG00000261771	0.00805433	0.548436	hsa-miR-186-5p
PTPN13	ENSG00000225439	0.00252143	0.52207	hsa-miR-186-5p
PTPN13	ENSG00000261771	0.00503778	0.503091	hsa-miR-186-5p
PTPRD	ENSG00000188070	0.00302572	0.539381	hsa-miR-200b-3p
ABCD4	ENSG00000212694	0.039946	0.541997	hsa-miR-484
MLL3	ENSG00000261771	0.0140737	0.550192	hsa-miR-186-5p
SNX6	ENSG00000259115	0.00302572	0.544674	hsa-miR-186-5p
QARS	ENSG00000234741	0.0060438	0.516475	hsa-miR-15b-5p
QDPR	ENSG00000265702	0.00100857	0.632056	hsa-miR-34a-5p
MAP4K2	ENSG00000247982	0.0327786	0.51607	hsa-miR-1
RANBP2	ENSG00000261771	0.0100628	0.642452	hsa-miR-186-5p
RAP2A	ENSG00000118412	0.000504286	0.532771	hsa-miR-34a-5p
RBMS1	ENSG00000259583	0.00252143	0.573667	hsa-miR-16-5p
BCL2	ENSG00000188070	0.0221886	0.650531	hsa-miR-200b-3p
BCL2	ENSG00000226688	0.0221886	0.65766	hsa-miR-365a-3p
BCL2	ENSG00000245812	0.0221886	0.667355	hsa-miR-17-5p
RFX1	ENSG00000005206	0.00151286	0.614716	hsa-miR-197-3p
C12orf10	ENSG00000235958	0.0149688	0.572616	hsa-miR-484, hsa-miR-1
RNF6	ENSG00000261771	0.00503778	0.533651	hsa-miR-186-5p
RPL27A	ENSG00000234741	0.0110663	0.597965	hsa-miR-15b-5p
RPLP0	ENSG00000234741	0.0130718	0.541836	hsa-miR-15b-5p
RPS3	ENSG00000234741	0.0110663	0.64896	hsa-miR-15b-5p
RPS4Y1	ENSG00000233864	0.00100857	0.728695	hsa-let-7c-5p
SALL2	ENSG00000234390	0.012895	0.557878	hsa-miR-484, hsa-miR-615-3p
PRDM16	ENSG00000188338	0.00302572	0.545129	hsa-miR-133a-3p
TSPYL2	ENSG00000237461	0.0329314	0.567229	hsa-miR-320a
RBM26	ENSG00000118412	0.00100857	0.615566	hsa-miR-34a-5p
SFRS2	ENSG00000215417	1.83192e-05	0.523112	hsa-miR-155-5p, hsa-miR-93-5p
PAPD5	ENSG00000261771	0.00503778	0.514414	hsa-miR-186-5p
NSD1	ENSG00000261771	0.00503778	0.657261	hsa-miR-186-5p
MOSPD3	ENSG00000174365	0.023591	0.502162	hsa-miR-671-5p, hsa-miR-375
SHB	ENSG00000260899	0.0363086	0.56861	hsa-miR-935
SMURF2	ENSG00000259583	0.00100857	0.544397	hsa-miR-16-5p
FNDC3B	ENSG00000259583	0.0075643	0.512877	hsa-miR-16-5p
EPS8L2	ENSG00000254815	0.000504286	0.644578	hsa-miR-34a-5p
RMND5A	ENSG00000261553	0.00353001	0.522236	hsa-miR-125b-5p
PLEKHG2	ENSG00000229124	0.00252143	0.550045	hsa-miR-197-3p
CASD1	ENSG00000246985	0.0389573	0.507065	hsa-miR-140-5p
UPF3A	ENSG00000212694	0.0201715	0.547951	hsa-miR-484
WNK1	ENSG00000177406	0.0100857	0.556787	hsa-miR-186-5p
WNK1	ENSG00000261771	0.0200748	0.553784	hsa-miR-186-5p
SLIT1	ENSG00000228439	0.000504286	0.553294	hsa-miR-421
SLIT1	ENSG00000250366	0.0398386	0.656135	hsa-miR-421
BMPR2	ENSG00000267104	0.00958144	0.522947	hsa-miR-129-5p
SMARCA2	ENSG00000225439	0.00504286	0.537156	hsa-miR-186-5p
SMARCC2	ENSG00000233006	0.00302572	0.588419	hsa-miR-92b-3p
SMARCC2	ENSG00000247708	0.0168094	0.508295	hsa-miR-615-3p, hsa-miR-320a
SMO	ENSG00000223749	0.0406126	0.504788	hsa-miR-326, hsa-miR-331-3p, hsa-miR-324-5p
FSCN1	ENSG00000248223	0.0420498	0.573197	hsa-miR-133b, hsa-miR-133a
SNRPB2	ENSG00000232388	0.00302419	0.646994	hsa-miR-24-3p
SNTB2	ENSG00000118412	0.00252143	0.538416	hsa-miR-34a-5p
SON	ENSG00000118412	0.00806858	0.690634	hsa-miR-34a-5p
SPTB	ENSG00000246985	0.0389573	0.650452	hsa-miR-331-3p
SCARNA11	ENSG00000224711	0.0337872	0.734418	hsa-miR-98
VAMP2	ENSG00000265702	0.00100857	0.543655	hsa-miR-34a-5p
MAP3K7	ENSG00000118412	0.00252143	0.753631	hsa-miR-34a-5p
TAT	ENSG00000224281	0.0463944	0.539181	hsa-miR-1
ZEB1	ENSG00000188070	0.00453858	0.727651	hsa-miR-200b-3p
TFAM	ENSG00000118412	0.00252143	0.504455	hsa-miR-34a-5p
TIA1	ENSG00000255717	0.0060438	0.515392	hsa-miR-15a-5p
TIMP3	ENSG00000259583	0.00655572	0.520831	hsa-miR-16-5p
TPM2	ENSG00000253864	0.0433686	0.553325	hsa-miR-1
TSPYL1	ENSG00000224078	0.00252143	0.619736	hsa-miR-92b-3p
D2HGDH	ENSG00000254815	0.000504286	0.680901	hsa-miR-34a-5p
TXNRD1	ENSG00000261771	0.0060438	0.537512	hsa-miR-186-5p
ZNF814	ENSG00000233016	0.00151286	0.549294	hsa-miR-193b-3p
UTRN	ENSG00000241472	0.0420498	0.523874	hsa-miR-206, hsa-miR-1
VEGFA	ENSG00000251022	0.0216843	0.504232	hsa-miR-205-5p
WIPF1	ENSG00000259583	0.00151286	0.562548	hsa-miR-16-5p
WT1	ENSG00000259583	0.00151286	0.595391	hsa-miR-16-5p
ZAP70	ENSG00000267121	0.00151286	0.530049	hsa-miR-34a-5p
ZNF80	ENSG00000178977	0.000504286	0.556233	hsa-miR-186-5p
ZNF148	ENSG00000261771	0.00805433	0.677779	hsa-miR-186-5p
LUZP1	ENSG00000259583	0.00453858	0.50017	hsa-miR-16-5p
LUZP1	ENSG00000261771	0.00905884	0.554632	hsa-miR-186-5p
C7orf26	ENSG00000233016	0.000504286	0.535495	hsa-miR-193b-3p
TSEN34	ENSG00000261582	0.00201715	0.525967	hsa-miR-197-3p
TMEM43	ENSG00000259583	0.00252143	0.54694	hsa-miR-16-5p
BAT1	ENSG00000215417	0.00100857	0.508829	hsa-miR-93-5p
TCTN1	ENSG00000246985	0.0196672	0.581086	hsa-miR-324-3p
BBS10	ENSG00000225439	0.00100857	0.599521	hsa-miR-186-5p
BBS10	ENSG00000261771	0.00201664	0.503197	hsa-miR-186-5p
ALS2CR8	ENSG00000118412	0.00100857	0.587147	hsa-miR-34a-5p
AGBL2	ENSG00000258727	0.00151286	0.598547	hsa-miR-10a-5p
ZC3H14	ENSG00000152931	0.0363086	0.505155	hsa-miR-769-5p
C10orf88	ENSG00000238197	0.0241446	0.517282	hsa-miR-98, hsa-miR-331-3p
PGAP1	ENSG00000241472	0.0423601	0.508905	hsa-miR-590-3p
CALM1	ENSG00000185065	0.0347958	0.517437	hsa-miR-1
CALM1	ENSG00000224281	0.0463944	0.542325	hsa-miR-1
PTGES2	ENSG00000233016	0.00252143	0.516493	hsa-miR-193b-3p
C17orf68	ENSG00000228506	0.01059	0.567443	hsa-miR-92b-3p
CCDC92	ENSG00000268895	0.000504286	0.565573	hsa-miR-148b-3p
CDK5RAP3	ENSG00000215417	0.00100857	0.576176	hsa-miR-155-5p
NCOA4	ENSG00000226688	0.00151286	0.592806	hsa-miR-365a-3p
TNKS2	ENSG00000258964	0.00252143	0.520155	hsa-miR-30e-5p
CUL5	ENSG00000267058	0.00453858	0.502128	hsa-miR-148b-3p
THAP7	ENSG00000233016	0.00100857	0.504674	hsa-miR-193b-3p
MLL2	ENSG00000118412	0.0115986	0.553113	hsa-miR-34a-5p
MLL2	ENSG00000228506	0.0115986	0.561323	hsa-miR-92b-3p
SETD7	ENSG00000261771	0.0120693	0.694406	hsa-miR-186-5p
FAM117A	ENSG00000234390	0.0307615	0.594881	hsa-miR-484
FAM117A	ENSG00000237489	0.0186586	0.52497	hsa-miR-484
FAM117A	ENSG00000237637	0.0373172	0.508836	hsa-miR-484
GFOD2	ENSG00000228439	0.00100857	0.662164	hsa-miR-421
GFOD2	ENSG00000246363	0.0438958	0.568982	hsa-miR-421
RNF146	ENSG00000245812	0.000504286	0.557241	hsa-miR-17-5p
SLC25A28	ENSG00000175701	0.00302419	0.55809	hsa-miR-20a-5p
USP9X	ENSG00000261771	0.0060438	0.725033	hsa-miR-186-5p
RBM10	ENSG00000175701	0.00805433	0.552033	hsa-miR-20a-5p
TCF7L1	ENSG00000188070	0.00252143	0.524366	hsa-miR-200b-3p
APH1B	ENSG00000237975	0.0388301	0.549544	hsa-miR-375
NRIP2	ENSG00000237489	0.0369783	0.541729	hsa-miR-484
MAD1L1	ENSG00000175701	0.00201664	0.586026	hsa-miR-20a-5p
C1orf124	ENSG00000261771	0.00403124	0.518332	hsa-miR-186-5p
SPARCL1	ENSG00000226237	0.0458677	0.623774	hsa-miR-98
KATNAL1	ENSG00000225439	0.0075643	0.667159	hsa-miR-186-5p
GPR98	ENSG00000246985	0.0389573	0.558066	hsa-miR-296-3p
PLEKHN1	ENSG00000260899	0.0363086	0.68261	hsa-miR-16-5p
ZNF644	ENSG00000118412	0.00252143	0.70266	hsa-miR-34a-5p
RECK	ENSG00000259583	0.00504286	0.533392	hsa-miR-16-5p
SDPR	ENSG00000248441	0.0342915	0.560522	hsa-miR-1
KIAA1826	ENSG00000225439	0.00201715	0.639813	hsa-miR-186-5p
BRSK1	ENSG00000261670	0.0307615	0.540652	hsa-miR-339-5p
BRSK1	ENSG00000265688	0.000504286	0.51784	hsa-miR-339-5p
ACSS1	ENSG00000260807	0.00201715	0.520435	hsa-miR-191-5p
BAT2L1	ENSG00000118412	0.0075643	0.526524	hsa-miR-34a-5p
UNC119B	ENSG00000185065	0.0347958	0.537133	hsa-miR-1
UNC119B	ENSG00000224281	0.0463944	0.592343	hsa-miR-1
ZNF607	ENSG00000179743	0.0223677	0.50692	hsa-miR-331-3p, hsa-miR-320a
RAB2B	ENSG00000223960	0.0297529	0.540685	hsa-miR-421
C12orf52	ENSG00000204934	0.00299519	0.500974	hsa-miR-320a, hsa-miR-320b
DGKE	ENSG00000234390	0.0307615	0.547882	hsa-miR-615-3p
DGKE	ENSG00000247708	0.0353001	0.559954	hsa-miR-615-3p
ZCCHC3	ENSG00000234684	0.0196672	0.565223	hsa-miR-28-5p
DIXDC1	ENSG00000259583	0.00100857	0.530905	hsa-miR-16-5p
CDC14A	ENSG00000246477	0.00252143	0.511946	hsa-miR-503-5p
CDK10	ENSG00000005206	0.00100857	0.716893	hsa-miR-197-3p
NRP1	ENSG00000225439	0.00302572	0.524229	hsa-miR-186-5p
NRP1	ENSG00000259583	0.00302572	0.509306	hsa-miR-16-5p
SYNGAP1	ENSG00000224078	0.000504286	0.534222	hsa-miR-92b-3p
SYNGAP1	ENSG00000228506	0.000504286	0.580106	hsa-miR-92b-3p
KAT2B	ENSG00000261069	0.00605144	0.570367	hsa-miR-181b-5p
KBTBD6	ENSG00000265702	0.00201715	0.502237	hsa-miR-34a-5p
SLC25A14	ENSG00000246985	0.0389573	0.699312	hsa-miR-331-3p
BTAF1	ENSG00000251364	0.00302572	0.520453	hsa-miR-16-5p
NEURL	ENSG00000246985	0.0196672	0.544801	hsa-miR-331-3p
DYRK1B	ENSG00000179743	0.0118844	0.502233	hsa-miR-320c, hsa-miR-455-3p, hsa-miR-324-5p, hsa-miR-320a
DYRK1B	ENSG00000204934	0.00480911	0.517443	hsa-miR-320c, hsa-miR-320a, hsa-miR-455-3p
DYRK1B	ENSG00000235706	0.0229946	0.580626	hsa-miR-320c, hsa-miR-320a, hsa-miR-455-3p
DDX21	ENSG00000118412	0.00554715	0.530427	hsa-miR-34a-5p
DDX21	ENSG00000261771	0.0110663	0.629384	hsa-miR-186-5p
TBRG4	ENSG00000234741	0.00302419	0.512732	hsa-miR-15b-5p
ARRDC1	ENSG00000238164	0.0302572	0.558573	hsa-miR-326
ARRDC1	ENSG00000262880	0.000504286	0.559846	hsa-miR-326
RAB28	ENSG00000244968	0.00100857	0.500633	hsa-miR-197-3p
MYOCD	ENSG00000239523	0.0156329	0.620111	hsa-miR-1
COX5A	ENSG00000175701	0.00403124	0.506404	hsa-miR-20a-5p
AIM2	ENSG00000247982	0.0327786	0.502455	hsa-miR-1
SLC4A7	ENSG00000118412	0.00252143	0.560185	hsa-miR-34a-5p
ENTPD1	ENSG00000226237	0.0458677	0.554091	hsa-miR-331-3p
TSGA14	ENSG00000255448	0.00100857	0.551091	hsa-miR-193b-3p
FNIP1	ENSG00000261771	0.00503778	0.59891	hsa-miR-186-5p
TTC37	ENSG00000241472	0.0163151	0.581358	hsa-miR-421, hsa-miR-1
TTC37	ENSG00000271122	0.00252143	0.530828	hsa-miR-421
SOCS5	ENSG00000259583	0.00151286	0.550107	hsa-miR-16-5p
ZNF516	ENSG00000225439	0.000504286	0.554416	hsa-miR-186-5p
FAM53B	ENSG00000196668	0.0267272	0.503225	hsa-miR-615-3p
PUM1	ENSG00000261771	0.0100628	0.667588	hsa-miR-186-5p
RIMS2	ENSG00000185065	0.0347958	0.525485	hsa-miR-1
RIMS2	ENSG00000224281	0.0463944	0.575915	hsa-miR-1
RASSF2	ENSG00000188070	0.00353001	0.695313	hsa-miR-200b-3p
BCLAF1	ENSG00000118412	0.00403429	0.720077	hsa-miR-34a-5p
MATR3	ENSG00000261771	0.0170765	0.579789	hsa-miR-186-5p
CKAP5	ENSG00000261771	0.0100628	0.573096	hsa-miR-186-5p
ZEB2	ENSG00000188070	0.00554715	0.723597	hsa-miR-200b-3p
ZEB2	ENSG00000234456	0.00554715	0.706535	hsa-miR-138-5p
EPM2AIP1	ENSG00000175611	0.00536513	0.527303	hsa-miR-320b, hsa-miR-423-5p, hsa-miR-320a, hsa-miR-760
EPM2AIP1	ENSG00000227110	0.00244275	0.547407	hsa-miR-320a, hsa-miR-320b, hsa-miR-423-5p
EPM2AIP1	ENSG00000230487	0.0352864	0.502539	hsa-miR-760, hsa-miR-423-5p
EPM2AIP1	ENSG00000230844	0.0265747	0.60344	hsa-miR-320b, hsa-miR-423-5p, hsa-miR-320a
EPM2AIP1	ENSG00000238198	0.00547796	0.505803	hsa-miR-320b, hsa-miR-320a
EPM2AIP1	ENSG00000246283	0.0399832	0.578372	hsa-miR-320b, hsa-miR-423-5p, hsa-miR-320a
EPM2AIP1	ENSG00000247708	0.0114667	0.536824	hsa-miR-320a, hsa-miR-320b
CEP170	ENSG00000118412	0.00100857	0.558518	hsa-miR-34a-5p
MED24	ENSG00000005206	0.00504286	0.541575	hsa-miR-197-3p
SEPT7	ENSG00000118412	0.00403429	0.555893	hsa-miR-34a-5p
SEPT7	ENSG00000188070	0.00403429	0.585459	hsa-miR-200b-3p
SEPT7	ENSG00000261351	0.00403429	0.51788	hsa-miR-200b-3p
MRC2	ENSG00000259583	0.00151286	0.518425	hsa-miR-16-5p
G3BP2	ENSG00000261771	0.0110663	0.732134	hsa-miR-200a-3p
DENND4B	ENSG00000229645	0.00837908	0.502487	hsa-miR-28-5p, hsa-miR-501-3p
NCAPD2	ENSG00000177406	0.00655572	0.544454	hsa-miR-186-5p
HELZ	ENSG00000261771	0.00403124	0.599237	hsa-miR-186-5p
EXOG	ENSG00000212694	0.0201715	0.559271	hsa-miR-484
DMTF1	ENSG00000236088	0.00403124	0.576965	hsa-miR-103a-3p
