# Supplementary material for: Identification of potential prognostic ceRNA module biomarkers in patients with pancreatic adenocarcinoma
Source: Oncotarget. 2017 Oct 10;8(55):94493–504. doi: 10.18632/oncotarget.21783 (PMC5706890; doi:10.18632/oncotarget.21783)
Supplement: Supplementary file 3 [file oncotarget-08-94493-s003.xls]

## Sheet: Sheet1
Supplementary Table 2: Hallmark gene-related ceRNA network
ABCD4	hsa-mir-484
ABL2	hsa-mir-16-5p
ADARB1	hsa-mir-17-5p
ADNP	hsa-mir-34a-5p
AIM2	hsa-mir-1
AKAP11	hsa-mir-186-5p
ALKBH5	hsa-mir-484
ALKBH5	hsa-mir-615-3p
ALS2CR8	hsa-mir-34a-5p
AMIGO1	hsa-mir-92b-3p
ANKRD17	hsa-mir-186-5p
AP1G1	hsa-mir-186-5p
APC	hsa-mir-186-5p
APOF	hsa-mir-324-5p
AQP1	hsa-mir-320a
AQP4	hsa-mir-320a
ARID1B	hsa-mir-92b-3p
ARL5B	hsa-mir-186-5p
ASB8	hsa-mir-615-3p
ATP6V1A	hsa-mir-1
ATXN2L	hsa-mir-34a-5p
BAT2L1	hsa-mir-34a-5p
BBS10	hsa-mir-186-5p
BCL2	hsa-mir-17-5p
BCL2	hsa-mir-200b-3p
BCL2	hsa-mir-365a-3p
BCLAF1	hsa-mir-34a-5p
BDP1	hsa-mir-186-5p
BIRC6	hsa-mir-34a-5p
BNC2	hsa-mir-16-5p
BPTF	hsa-mir-181b-5p
BRD8	hsa-mir-92b-3p
BTAF1	hsa-mir-16-5p
C10orf88	hsa-mir-331-3p
C10orf88	hsa-mir-98
C12orf10	hsa-mir-1
C12orf10	hsa-mir-484
C12orf51	hsa-mir-296-3p
C12orf52	hsa-mir-320a
C12orf52	hsa-mir-320b
C14orf174	hsa-mir-1
C16orf5	hsa-mir-324-3p
C17orf68	hsa-mir-92b-3p
C1orf124	hsa-mir-186-5p
C1orf150	hsa-mir-186-5p
C20orf12	hsa-mir-484
C3orf63	hsa-mir-34a-5p
C5orf41	hsa-mir-186-5p
C6orf118	hsa-mir-1
C7orf26	hsa-mir-193b-3p
C9orf5	hsa-mir-186-5p
CALM1	hsa-mir-1
CAND1	hsa-mir-186-5p
CARD8	hsa-mir-16-5p
CBX1	hsa-mir-186-5p
CBX7	hsa-mir-181b-5p
CCAR1	hsa-mir-186-5p
CCDC46	hsa-mir-331-3p
CCNL1	hsa-mir-34a-5p
CDHR3	hsa-mir-331-3p
CDK10	hsa-mir-197-3p
CDK9	hsa-mir-193b-3p
CEP170	hsa-mir-34a-5p
CITED2	hsa-mir-590-3p
CKAP5	hsa-mir-186-5p
CKS1B	hsa-mir-197-3p
CLEC1A	hsa-mir-1
CLIC1	hsa-mir-197-3p
CNN2	hsa-mir-133a
CNN2	hsa-mir-346
CNN3	hsa-mir-16-5p
CNOT6L	hsa-mir-186-5p
COL4A1	hsa-mir-16-5p
COMT	hsa-mir-16-5p
COQ6	hsa-mir-1
CSRP1	hsa-mir-1
CYTSA	hsa-mir-186-5p
D2HGDH	hsa-mir-34a-5p
DCAF16	hsa-mir-186-5p
DDX21	hsa-mir-186-5p
DDX21	hsa-mir-34a-5p
DDX24	hsa-mir-34a-5p
DGKE	hsa-mir-615-3p
DIXDC1	hsa-mir-16-5p
DLC1	hsa-mir-16-5p
DLC1	hsa-mir-186-5p
DNAJC16	hsa-mir-421
DNAJC27	hsa-mir-17-5p
DNAJC27	hsa-mir-186-5p
DOCK9	hsa-mir-16-5p
DPH1	hsa-mir-193b-3p
DPH1	hsa-mir-197-3p
DPYSL3	hsa-mir-197-3p
DPYSL5	hsa-mir-186-5p
DYRK1B	hsa-mir-320a
DYRK1B	hsa-mir-324-5p
ECHDC2	hsa-mir-484
EFEMP2	hsa-mir-128
EFEMP2	hsa-mir-346
EFNB3	hsa-mir-484
EFR3A	hsa-mir-1
EID1	hsa-mir-138-5p
EIF4B	hsa-mir-16-5p
EIF4G2	hsa-mir-186-5p
ENSG00000005206	hsa-mir-197-3p
ENSG00000118412	hsa-mir-34a-5p
ENSG00000175611	hsa-mir-320a
ENSG00000175611	hsa-mir-320b
ENSG00000177406	hsa-mir-186-5p
ENSG00000178977	hsa-mir-186-5p
ENSG00000179743	hsa-mir-320a
ENSG00000179743	hsa-mir-324-5p
ENSG00000179743	hsa-mir-331-3p
ENSG00000179818	hsa-mir-34a-5p
ENSG00000180769	hsa-mir-484
ENSG00000182109	hsa-mir-320b
ENSG00000185065	hsa-mir-1
ENSG00000188070	hsa-mir-200b-3p
ENSG00000196668	hsa-mir-615-3p
ENSG00000204934	hsa-mir-320a
ENSG00000204934	hsa-mir-320b
ENSG00000212694	hsa-mir-484
ENSG00000215908	hsa-mir-324-5p
ENSG00000215908	hsa-mir-484
ENSG00000215908	hsa-mir-615-3p
ENSG00000223749	hsa-mir-324-5p
ENSG00000223749	hsa-mir-331-3p
ENSG00000223960	hsa-mir-421
ENSG00000224078	hsa-mir-92b-3p
ENSG00000224281	hsa-mir-1
ENSG00000224711	hsa-mir-98
ENSG00000225439	hsa-mir-186-5p
ENSG00000226237	hsa-mir-331-3p
ENSG00000226237	hsa-mir-98
ENSG00000226688	hsa-mir-365a-3p
ENSG00000227110	hsa-mir-1
ENSG00000227110	hsa-mir-320a
ENSG00000227110	hsa-mir-320b
ENSG00000228439	hsa-mir-421
ENSG00000228506	hsa-mir-92b-3p
ENSG00000229124	hsa-mir-197-3p
ENSG00000230131	hsa-mir-1
ENSG00000230844	hsa-mir-1
ENSG00000230844	hsa-mir-320a
ENSG00000230844	hsa-mir-320b
ENSG00000231768	hsa-mir-320a
ENSG00000232063	hsa-mir-186-5p
ENSG00000233006	hsa-mir-92b-3p
ENSG00000233016	hsa-mir-193b-3p
ENSG00000234390	hsa-mir-484
ENSG00000234390	hsa-mir-615-3p
ENSG00000234456	hsa-mir-138-5p
ENSG00000235706	hsa-mir-320a
ENSG00000235954	hsa-mir-484
ENSG00000235958	hsa-mir-1
ENSG00000235958	hsa-mir-484
ENSG00000236088	hsa-mir-186-5p
ENSG00000236778	hsa-mir-181b-5p
ENSG00000237461	hsa-mir-320a
ENSG00000237461	hsa-mir-320b
ENSG00000237489	hsa-mir-484
ENSG00000237637	hsa-mir-484
ENSG00000237975	hsa-mir-142-3p
ENSG00000237975	hsa-mir-186-5p
ENSG00000238197	hsa-mir-324-5p
ENSG00000238197	hsa-mir-331-3p
ENSG00000238197	hsa-mir-98
ENSG00000238198	hsa-mir-320a
ENSG00000238198	hsa-mir-320b
ENSG00000239523	hsa-mir-1
ENSG00000239653	hsa-mir-181b-5p
ENSG00000241472	hsa-mir-1
ENSG00000241472	hsa-mir-421
ENSG00000241472	hsa-mir-590-3p
ENSG00000242759	hsa-mir-128
ENSG00000242759	hsa-mir-484
ENSG00000242759	hsa-mir-615-3p
ENSG00000244968	hsa-mir-197-3p
ENSG00000245556	hsa-mir-484
ENSG00000245812	hsa-mir-17-5p
ENSG00000246283	hsa-mir-320a
ENSG00000246283	hsa-mir-320b
ENSG00000246283	hsa-mir-615-3p
ENSG00000246363	hsa-mir-421
ENSG00000246985	hsa-mir-296-3p
ENSG00000246985	hsa-mir-324-3p
ENSG00000246985	hsa-mir-324-5p
ENSG00000246985	hsa-mir-331-3p
ENSG00000247095	hsa-mir-520a-3p
ENSG00000247095	hsa-mir-520b
ENSG00000247095	hsa-mir-520e
ENSG00000247095	hsa-mir-615-3p
ENSG00000247416	hsa-mir-320a
ENSG00000247708	hsa-mir-125a-5p
ENSG00000247708	hsa-mir-320a
ENSG00000247708	hsa-mir-320b
ENSG00000247708	hsa-mir-615-3p
ENSG00000247982	hsa-mir-1
ENSG00000247982	hsa-mir-142-3p
ENSG00000248223	hsa-mir-128
ENSG00000248223	hsa-mir-133a
ENSG00000248223	hsa-mir-133b
ENSG00000248223	hsa-mir-346
ENSG00000248441	hsa-mir-1
ENSG00000249896	hsa-mir-296-3p
ENSG00000250241	hsa-mir-590-3p
ENSG00000250366	hsa-mir-421
ENSG00000251364	hsa-mir-16-5p
ENSG00000251432	hsa-mir-1
ENSG00000251615	hsa-mir-590-3p
ENSG00000253864	hsa-mir-1
ENSG00000254815	hsa-mir-34a-5p
ENSG00000255448	hsa-mir-193b-3p
ENSG00000255717	hsa-mir-15a-5p
ENSG00000257337	hsa-mir-16-5p
ENSG00000258399	hsa-mir-16-5p
ENSG00000258964	hsa-mir-30e-5p
ENSG00000259080	hsa-mir-30e-5p
ENSG00000259115	hsa-mir-186-5p
ENSG00000259583	hsa-mir-16-5p
ENSG00000259721	hsa-mir-98
ENSG00000260899	hsa-mir-16-5p
ENSG00000261069	hsa-mir-181b-5p
ENSG00000261351	hsa-mir-200b-3p
ENSG00000261582	hsa-mir-197-3p
ENSG00000261670	hsa-mir-1
ENSG00000261670	hsa-mir-125a-5p
ENSG00000261670	hsa-mir-324-3p
ENSG00000261670	hsa-mir-331-3p
ENSG00000261771	hsa-mir-186-5p
ENSG00000261771	hsa-mir-200a-3p
ENSG00000262879	hsa-mir-142-3p
ENSG00000262879	hsa-mir-296-3p
ENSG00000265702	hsa-mir-34a-5p
ENSG00000267121	hsa-mir-34a-5p
ENSG00000271122	hsa-mir-421
ENTPD1	hsa-mir-331-3p
EPB41L2	hsa-mir-34a-5p
EPHA5	hsa-mir-34a-5p
EPM2AIP1	hsa-mir-320a
EPM2AIP1	hsa-mir-320b
EPS8L2	hsa-mir-34a-5p
ETS1	hsa-mir-200b-3p
EVI2B	hsa-mir-142-3p
EXOG	hsa-mir-484
FAM117A	hsa-mir-484
FAM168A	hsa-mir-16-5p
FAM53B	hsa-mir-615-3p
FBXL16	hsa-mir-296-3p
FBXL3	hsa-mir-186-5p
FBXL5	hsa-mir-186-5p
FEM1B	hsa-mir-186-5p
FILIP1	hsa-mir-1
FLNA	hsa-mir-16-5p
FLNC	hsa-mir-1
FMO1	hsa-mir-320a
FNDC3B	hsa-mir-16-5p
FNIP1	hsa-mir-186-5p
FNIP2	hsa-mir-186-5p
FOXO1	hsa-mir-186-5p
FRS2	hsa-mir-186-5p
FSCN1	hsa-mir-133a
FSCN1	hsa-mir-133b
G2E3	hsa-mir-186-5p
G3BP1	hsa-mir-186-5p
G3BP2	hsa-mir-200a-3p
GAPVD1	hsa-mir-34a-5p
GDI1	hsa-mir-34a-5p
GFOD2	hsa-mir-421
GIGYF2	hsa-mir-34a-5p
GMFB	hsa-mir-186-5p
GNAS	hsa-mir-1
GNAS	hsa-mir-320a
GNAS	hsa-mir-320b
GNAS	hsa-mir-324-3p
GNAS	hsa-mir-331-3p
GNAS	hsa-mir-615-3p
GNG12	hsa-mir-186-5p
GOLGA4	hsa-mir-186-5p
GPR98	hsa-mir-296-3p
GRIK5	hsa-mir-186-5p
GRIPAP1	hsa-mir-484
GUCY1B3	hsa-mir-186-5p
HELZ	hsa-mir-186-5p
HMGXB4	hsa-mir-186-5p
HSPB6	hsa-mir-320a
HUWE1	hsa-mir-186-5p
HUWE1	hsa-mir-34a-5p
KAT2B	hsa-mir-181b-5p
KATNAL1	hsa-mir-186-5p
KBTBD6	hsa-mir-34a-5p
KCND3	hsa-mir-142-3p
KDM3B	hsa-mir-186-5p
KDR	hsa-mir-200b-3p
KIAA0913	hsa-mir-484
KIAA1274	hsa-mir-197-3p
KIAA1826	hsa-mir-186-5p
KIF2A	hsa-mir-34a-5p
KIF5B	hsa-mir-186-5p
KLHL20	hsa-mir-200a-3p
KNCN	hsa-mir-1
LAMB1	hsa-mir-16-5p
LAMC1	hsa-mir-16-5p
LNPEP	hsa-mir-1
LPL	hsa-mir-138-5p
LRCH4	hsa-mir-484
LRRC10B	hsa-mir-331-3p
LRRC40	hsa-mir-34a-5p
LUZP1	hsa-mir-16-5p
LUZP1	hsa-mir-186-5p
LYST	hsa-mir-92b-3p
MACF1	hsa-mir-16-5p
MAP1A	hsa-mir-615-3p
MAP3K1	hsa-mir-34a-5p
MAP3K7	hsa-mir-34a-5p
MAP4	hsa-mir-16-5p
MAP4K2	hsa-mir-1
MAPK8IP2	hsa-mir-296-3p
MAST3	hsa-mir-484
MATR3	hsa-mir-186-5p
MBNL1	hsa-mir-17-5p
MDN1	hsa-mir-186-5p
MED16	hsa-mir-197-3p
MED24	hsa-mir-197-3p
MIER1	hsa-mir-30e-5p
MITF	hsa-mir-98
MLL2	hsa-mir-34a-5p
MLL2	hsa-mir-92b-3p
MLL3	hsa-mir-186-5p
MOCS1	hsa-mir-320a
MPP2	hsa-mir-128
MPP2	hsa-mir-484
MPP2	hsa-mir-615-3p
MRC2	hsa-mir-16-5p
MRE11A	hsa-mir-34a-5p
MSI1	hsa-mir-197-3p
MSL3	hsa-mir-16-5p
MSL3	hsa-mir-186-5p
MST1	hsa-mir-34a-5p
MYH10	hsa-mir-197-3p
MYO5A	hsa-mir-16-5p
MYOCD	hsa-mir-1
MYSM1	hsa-mir-186-5p
N4BP2L2	hsa-mir-484
NAP1L2	hsa-mir-142-3p
NCAPD2	hsa-mir-186-5p
NCAPD3	hsa-mir-186-5p
NCOA4	hsa-mir-365a-3p
NEURL	hsa-mir-331-3p
NIN	hsa-mir-16-5p
NLK	hsa-mir-92b-3p
NOTCH2	hsa-mir-16-5p
NPR1	hsa-mir-320a
NRIP2	hsa-mir-484
NRP1	hsa-mir-16-5p
NRP1	hsa-mir-186-5p
NSD1	hsa-mir-186-5p
NUDT9	hsa-mir-615-3p
NUPL2	hsa-mir-186-5p
OCRL	hsa-mir-320a
OPA1	hsa-mir-34a-5p
OSBPL7	hsa-mir-1
PALMD	hsa-mir-98
PAPD5	hsa-mir-186-5p
PCDHGA6	hsa-mir-142-3p
PCMTD2	hsa-mir-142-3p
PCNP	hsa-mir-186-5p
PCNT	hsa-mir-193b-3p
PCNT	hsa-mir-30e-5p
PDLIM5	hsa-mir-16-5p
PDXP	hsa-mir-193b-3p
PDXP	hsa-mir-324-5p
PDXP	hsa-mir-331-3p
PELP1	hsa-mir-193b-3p
PFKP	hsa-mir-520a-3p
PFKP	hsa-mir-520b
PFKP	hsa-mir-520e
PFKP	hsa-mir-615-3p
PGAP1	hsa-mir-590-3p
PIPOX	hsa-mir-197-3p
PKD1	hsa-mir-324-5p
PKD1	hsa-mir-484
PKD1	hsa-mir-615-3p
PKIG	hsa-mir-331-3p
PLCB3	hsa-mir-197-3p
PLD6	hsa-mir-484
PLEKHG2	hsa-mir-197-3p
PLEKHM3	hsa-mir-186-5p
PLEKHN1	hsa-mir-16-5p
PLSCR4	hsa-mir-16-5p
PNN	hsa-mir-15a-5p
POLR2A	hsa-mir-34a-5p
PPIA	hsa-mir-197-3p
PPP1R1A	hsa-mir-296-3p
PPP4R2	hsa-mir-186-5p
PREX1	hsa-mir-1
PRKAR2B	hsa-mir-590-3p
PRKD2	hsa-mir-197-3p
PTGES2	hsa-mir-193b-3p
PTPN13	hsa-mir-186-5p
PTPN9	hsa-mir-186-5p
PTPRD	hsa-mir-200b-3p
PUM1	hsa-mir-186-5p
PUM2	hsa-mir-34a-5p
QDPR	hsa-mir-34a-5p
RAB23	hsa-mir-16-5p
RAB28	hsa-mir-197-3p
RAB2B	hsa-mir-421
RAB30	hsa-mir-200a-3p
RAB39B	hsa-mir-1
RAB3GAP2	hsa-mir-34a-5p
RALGAPB	hsa-mir-421
RANBP2	hsa-mir-186-5p
RAP2A	hsa-mir-34a-5p
RASSF2	hsa-mir-200b-3p
RAVER1	hsa-mir-193b-3p
RBM12	hsa-mir-34a-5p
RBM12B	hsa-mir-186-5p
RBM26	hsa-mir-34a-5p
RBM27	hsa-mir-186-5p
RBM33	hsa-mir-34a-5p
RBM5	hsa-mir-320b
RBM9	hsa-mir-186-5p
RBMS1	hsa-mir-16-5p
RBMS3	hsa-mir-16-5p
RBMX	hsa-mir-181b-5p
RECK	hsa-mir-16-5p
REM2	hsa-mir-1
RFX1	hsa-mir-197-3p
RIF1	hsa-mir-186-5p
RIF1	hsa-mir-421
RIMS2	hsa-mir-1
RLIM	hsa-mir-186-5p
RNF111	hsa-mir-186-5p
RNF130	hsa-mir-320a
RNF146	hsa-mir-17-5p
RNF216	hsa-mir-320a
RNF217	hsa-mir-16-5p
RNF6	hsa-mir-186-5p
RPL7L1	hsa-mir-186-5p
RRM2B	hsa-mir-142-3p
SALL2	hsa-mir-484
SALL2	hsa-mir-615-3p
SCAMP4	hsa-mir-193b-3p
SCARNA11	hsa-mir-98
SDPR	hsa-mir-1
SDR39U1	hsa-mir-1
SEC24B	hsa-mir-186-5p
SENP1	hsa-mir-34a-5p
SEPT1	hsa-mir-34a-5p
SEPT11	hsa-mir-186-5p
SEPT6	hsa-mir-1
SEPT7	hsa-mir-200b-3p
SEPT7	hsa-mir-34a-5p
SETD7	hsa-mir-186-5p
SH2D1A	hsa-mir-142-3p
SIRT1	hsa-mir-138-5p
SIRT1	hsa-mir-181b-5p
SIRT1	hsa-mir-34a-5p
SLC25A14	hsa-mir-331-3p
SLC25A4	hsa-mir-92b-3p
SLC4A7	hsa-mir-34a-5p
SLC9A6	hsa-mir-421
SLIT1	hsa-mir-421
SMAD5	hsa-mir-186-5p
SMARCA2	hsa-mir-186-5p
SMARCC2	hsa-mir-320a
SMARCC2	hsa-mir-615-3p
SMARCC2	hsa-mir-92b-3p
SMG1	hsa-mir-92b-3p
SMO	hsa-mir-324-5p
SMO	hsa-mir-331-3p
SMURF2	hsa-mir-16-5p
SNTB2	hsa-mir-34a-5p
SNX6	hsa-mir-186-5p
SOBP	hsa-mir-324-5p
SOCS4	hsa-mir-34a-5p
SOCS5	hsa-mir-16-5p
SON	hsa-mir-34a-5p
SPARCL1	hsa-mir-98
SPEN	hsa-mir-186-5p
SPTB	hsa-mir-331-3p
SPTY2D1	hsa-mir-186-5p
SRRM2	hsa-mir-181b-5p
STAG2	hsa-mir-186-5p
STAG2	hsa-mir-34a-5p
STAG3L3	hsa-mir-34a-5p
STAM2	hsa-mir-34a-5p
STMN3	hsa-mir-197-3p
STOX2	hsa-mir-186-5p
SUPT16H	hsa-mir-186-5p
SYNGAP1	hsa-mir-92b-3p
TAT	hsa-mir-1
TCF7L1	hsa-mir-200b-3p
TCTN1	hsa-mir-324-3p
TERF2IP	hsa-mir-16-5p
TFAM	hsa-mir-34a-5p
TGOLN2	hsa-mir-186-5p
THAP7	hsa-mir-193b-3p
THOC2	hsa-mir-34a-5p
TIA1	hsa-mir-15a-5p
TIMP3	hsa-mir-16-5p
TMEM43	hsa-mir-16-5p
TMX4	hsa-mir-197-3p
TNKS2	hsa-mir-30e-5p
TNPO1	hsa-mir-34a-5p
TNPO2	hsa-mir-125a-5p
TNPO2	hsa-mir-331-3p
TNPO2	hsa-mir-615-3p
TOLLIP	hsa-mir-193b-3p
TPM2	hsa-mir-1
TSEN34	hsa-mir-197-3p
TSGA14	hsa-mir-193b-3p
TSPAN19	hsa-mir-1
TSPYL1	hsa-mir-92b-3p
TSPYL2	hsa-mir-320a
TSPYL4	hsa-mir-186-5p
TTC37	hsa-mir-1
TTC37	hsa-mir-421
TXNRD1	hsa-mir-186-5p
UBL3	hsa-mir-186-5p
UHRF1BP1	hsa-mir-34a-5p
UNC119B	hsa-mir-1
UPF3A	hsa-mir-484
USP47	hsa-mir-34a-5p
USP9X	hsa-mir-186-5p
UTRN	hsa-mir-1
VAMP2	hsa-mir-34a-5p
VPS13B	hsa-mir-186-5p
VPS13C	hsa-mir-186-5p
WASF3	hsa-mir-200b-3p
WIPF1	hsa-mir-16-5p
WNK1	hsa-mir-186-5p
WT1	hsa-mir-16-5p
XRN1	hsa-mir-34a-5p
XRN2	hsa-mir-186-5p
ZAP70	hsa-mir-34a-5p
ZBTB33	hsa-mir-186-5p
ZBTB4	hsa-mir-186-5p
ZEB1	hsa-mir-200b-3p
ZEB2	hsa-mir-138-5p
ZEB2	hsa-mir-200b-3p
ZFP90	hsa-mir-186-5p
ZFPM2	hsa-mir-200b-3p
ZFR	hsa-mir-34a-5p
ZFYVE27	hsa-mir-193b-3p
ZIK1	hsa-mir-17-5p
ZNF148	hsa-mir-186-5p
ZNF295	hsa-mir-186-5p
ZNF516	hsa-mir-186-5p
ZNF607	hsa-mir-320a
ZNF607	hsa-mir-331-3p
ZNF644	hsa-mir-34a-5p
ZNF664	hsa-mir-484
ZNF770	hsa-mir-186-5p
ZNF80	hsa-mir-186-5p
ZNF814	hsa-mir-193b-3p
