# Supplementary material for: Identification of potential prognostic ceRNA module biomarkers in patients with pancreatic adenocarcinoma
Source: Oncotarget. 2017 Oct 10;8(55):94493–504. doi: 10.18632/oncotarget.21783 (PMC5706890; doi:10.18632/oncotarget.21783)
Supplement: Supplementary file 4 [file oncotarget-08-94493-s004.xls]

## Sheet: Sheet1
Supplementary Table 3: The six significant function modules
Module1
DDX21	hsa-mir-34a-5p
ATXN2L	hsa-mir-34a-5p
EPHA5	hsa-mir-34a-5p
GIGYF2	hsa-mir-34a-5p
ENSG00000265702	hsa-mir-34a-5p
BCLAF1	hsa-mir-34a-5p
ENSG00000118412	hsa-mir-34a-5p
hsa-mir-34a-5p	MAP3K7
hsa-mir-34a-5p	TNPO1
hsa-mir-34a-5p	XRN1
hsa-mir-34a-5p	STAG2
hsa-mir-34a-5p	KIF2A
hsa-mir-34a-5p	SNTB2
hsa-mir-34a-5p	UHRF1BP1
hsa-mir-34a-5p	SEPT1
hsa-mir-34a-5p	ZNF644
hsa-mir-34a-5p	RBM26
hsa-mir-34a-5p	MST1
hsa-mir-34a-5p	POLR2A
hsa-mir-34a-5p	THOC2
hsa-mir-34a-5p	TFAM
hsa-mir-34a-5p	PUM2
hsa-mir-34a-5p	SON
hsa-mir-34a-5p	MRE11A
hsa-mir-34a-5p	SENP1
hsa-mir-34a-5p	RBM12
hsa-mir-34a-5p	QDPR
hsa-mir-34a-5p	HUWE1
hsa-mir-34a-5p	LRRC40
hsa-mir-34a-5p	KBTBD6
hsa-mir-34a-5p	ZFR
hsa-mir-34a-5p	OPA1
ALS2CR8	hsa-mir-34a-5p
ENSG00000267121	hsa-mir-34a-5p
DDX24	hsa-mir-34a-5p
BAT2L1	hsa-mir-34a-5p
ADNP	hsa-mir-34a-5p
GDI1	hsa-mir-34a-5p
CEP170	hsa-mir-34a-5p
EPB41L2	hsa-mir-34a-5p
BIRC6	hsa-mir-34a-5p
D2HGDH	hsa-mir-34a-5p
Module 2
FNDC3B	hsa-mir-16-5p
COMT	hsa-mir-16-5p
ABL2	hsa-mir-16-5p
BTAF1	hsa-mir-16-5p
FLNA	hsa-mir-16-5p
DOCK9	hsa-mir-16-5p
ENSG00000259583	hsa-mir-16-5p
BNC2	hsa-mir-16-5p
CNN3	hsa-mir-16-5p
ENSG00000257337	hsa-mir-16-5p
hsa-mir-16-5p	MYO5A
hsa-mir-16-5p	MAP4
hsa-mir-16-5p	RNF217
hsa-mir-16-5p	PDLIM5
hsa-mir-16-5p	LUZP1
hsa-mir-16-5p	PLSCR4
hsa-mir-16-5p	RBMS1
hsa-mir-16-5p	MRC2
hsa-mir-16-5p	MSL3
hsa-mir-16-5p	TIMP3
hsa-mir-16-5p	SMURF2
hsa-mir-16-5p	RECK
hsa-mir-16-5p	WT1
hsa-mir-16-5p	LAMB1
hsa-mir-16-5p	RAB23
hsa-mir-16-5p	MACF1
hsa-mir-16-5p	TERF2IP
hsa-mir-16-5p	RBMS3
hsa-mir-16-5p	WIPF1
hsa-mir-16-5p	TMEM43
hsa-mir-16-5p	NOTCH2
hsa-mir-16-5p	LAMC1
hsa-mir-16-5p	SOCS5
hsa-mir-16-5p	NRP1
hsa-mir-16-5p	PLEKHN1
hsa-mir-16-5p	NIN
DLC1	hsa-mir-16-5p
ENSG00000260899	hsa-mir-16-5p
FAM168A	hsa-mir-16-5p
EIF4B	hsa-mir-16-5p
CARD8	hsa-mir-16-5p
Module 3
DCAF16	hsa-mir-186-5p
CCAR1	hsa-mir-186-5p
CKAP5	hsa-mir-186-5p
ENSG00000236088	hsa-mir-186-5p
ENSG00000225439	hsa-mir-186-5p
GNG12	hsa-mir-186-5p
ANKRD17	hsa-mir-186-5p
ENSG00000259115	hsa-mir-186-5p
CAND1	hsa-mir-186-5p
C1orf150	hsa-mir-186-5p
hsa-mir-186-5p	PCNP
hsa-mir-186-5p	SETD7
hsa-mir-186-5p	KIAA1826
hsa-mir-186-5p	RLIM
GOLGA4	hsa-mir-186-5p
AKAP11	hsa-mir-186-5p
CYTSA	hsa-mir-186-5p
ENSG00000178977	hsa-mir-186-5p
ENSG00000232063	hsa-mir-186-5p
BBS10	hsa-mir-186-5p
HELZ	hsa-mir-186-5p
FNIP1	hsa-mir-186-5p
EIF4G2	hsa-mir-186-5p
FOXO1	hsa-mir-186-5p
FNIP2	hsa-mir-186-5p
FBXL3	hsa-mir-186-5p
C1orf124	hsa-mir-186-5p
FEM1B	hsa-mir-186-5p
FBXL5	hsa-mir-186-5p
CNOT6L	hsa-mir-186-5p
ARL5B	hsa-mir-186-5p
BDP1	hsa-mir-186-5p
DPYSL5	hsa-mir-186-5p
GUCY1B3	hsa-mir-186-5p
HMGXB4	hsa-mir-186-5p
GRIK5	hsa-mir-186-5p
FRS2	hsa-mir-186-5p
ENSG00000177406	hsa-mir-186-5p
CBX1	hsa-mir-186-5p
GMFB	hsa-mir-186-5p
APC	hsa-mir-186-5p
Module 4
FLNC	hsa-mir-1
COQ6	hsa-mir-1
C12orf10	hsa-mir-1
ATP6V1A	hsa-mir-1
ENSG00000185065	hsa-mir-1
AIM2	hsa-mir-1
ENSG00000253864	hsa-mir-1
C6orf118	hsa-mir-1
C14orf174	hsa-mir-1
EFR3A	hsa-mir-1
ENSG00000224281	hsa-mir-1
ENSG00000230131	hsa-mir-1
CLEC1A	hsa-mir-1
FILIP1	hsa-mir-1
hsa-mir-1	SDR39U1
hsa-mir-1	MAP4K2
hsa-mir-1	REM2
hsa-mir-1	MYOCD
hsa-mir-1	OSBPL7
hsa-mir-1	TAT
hsa-mir-1	KNCN
hsa-mir-1	RIMS2
hsa-mir-1	UTRN
hsa-mir-1	SDPR
hsa-mir-1	PREX1
hsa-mir-1	RAB39B
hsa-mir-1	SEPT6
hsa-mir-1	UNC119B
hsa-mir-1	LNPEP
hsa-mir-1	TSPAN19
hsa-mir-1	TPM2
ENSG00000239523	hsa-mir-1
ENSG00000248441	hsa-mir-1
CALM1	hsa-mir-1
CSRP1	hsa-mir-1
ENSG00000235958	hsa-mir-1
ENSG00000251432	hsa-mir-1
Module 5
ENSG00000175611	hsa-mir-320b
ENSG00000175611	hsa-mir-320a
ENSG00000246283	hsa-mir-320b
ENSG00000246283	hsa-mir-320a
C12orf52	hsa-mir-320b
C12orf52	hsa-mir-320a
ENSG00000247708	hsa-mir-320b
ENSG00000247708	hsa-mir-320a
GNAS	hsa-mir-320b
GNAS	hsa-mir-320a
ENSG00000182109	hsa-mir-320b
hsa-mir-320a	OCRL
hsa-mir-320a	RNF216
hsa-mir-320a	NPR1
hsa-mir-320a	RNF130
hsa-mir-320a	MOCS1
hsa-mir-320a	TSPYL2
hsa-mir-320a	ZNF607
hsa-mir-320a	HSPB6
ENSG00000237461	hsa-mir-320b
ENSG00000237461	hsa-mir-320a
EPM2AIP1	hsa-mir-320b
EPM2AIP1	hsa-mir-320a
ENSG00000227110	hsa-mir-320b
ENSG00000227110	hsa-mir-320a
FMO1	hsa-mir-320a
ENSG00000231768	hsa-mir-320a
ENSG00000204934	hsa-mir-320b
ENSG00000204934	hsa-mir-320a
AQP4	hsa-mir-320a
ENSG00000247416	hsa-mir-320a
ENSG00000235706	hsa-mir-320a
hsa-mir-320b	RBM5
ENSG00000230844	hsa-mir-320b
ENSG00000230844	hsa-mir-320a
ENSG00000238198	hsa-mir-320b
ENSG00000238198	hsa-mir-320a
AQP1	hsa-mir-320a
Module 6
DPYSL3	hsa-mir-197-3p
ENSG00000261582	hsa-mir-197-3p
CLIC1	hsa-mir-197-3p
ENSG00000244968	hsa-mir-197-3p
CKS1B	hsa-mir-197-3p
ENSG00000005206	hsa-mir-197-3p
CDK10	hsa-mir-197-3p
ENSG00000229124	hsa-mir-197-3p
hsa-mir-197-3p	PRKD2
hsa-mir-197-3p	PPIA
hsa-mir-197-3p	MYH10
hsa-mir-197-3p	MSI1
hsa-mir-197-3p	PLCB3
hsa-mir-197-3p	MED16
hsa-mir-197-3p	TMX4
hsa-mir-197-3p	PIPOX
hsa-mir-197-3p	TSEN34
hsa-mir-197-3p	STMN3
hsa-mir-197-3p	RFX1
hsa-mir-197-3p	PLEKHG2
hsa-mir-197-3p	MED24
hsa-mir-197-3p	KIAA1274
hsa-mir-197-3p	RAB28
