# Supplementary material for: Identification of potential prognostic ceRNA module biomarkers in patients with pancreatic adenocarcinoma
Source: Oncotarget. 2017 Oct 10;8(55):94493–504. doi: 10.18632/oncotarget.21783 (PMC5706890; doi:10.18632/oncotarget.21783)
Supplement: Supplementary file 5 [file oncotarget-08-94493-s005.xls]

## Sheet: Sheet1
Supplementary Table 4: The Cox regression coefficients of the prognostic module moleculars
Gene	M5coef
AQP1	0.0462945
AQP4	-0.192482
C12orf52	-0.4509
ENSG00000175611	-16.5645
ENSG00000182109	-5.91392
ENSG00000204934	-7.05381
ENSG00000227110	143.006
ENSG00000230844	-0.934318
ENSG00000231768	-1.02965
ENSG00000235706	-4.06367
ENSG00000237461	-817.968
ENSG00000238198	63.3317
ENSG00000246283	0.991586
ENSG00000247416	-7.25018
ENSG00000247708	-57.7217
EPM2AIP1	0.355956
FMO1	0.194215
GNAS	-0.10222
has-mir-320a	-0.347725
HSPB6	-0.09942
MOCS1	-0.0166464
NPR1	-0.238796
OCRL	-0.192403
RBM5	-0.575688
RNF130	-0.313994
RNF216	-1.01217
TSPYL2	-0.37356
ZNF607	-0.309285
